# Supplementary material for: Complete genome sequences and genomic characterization of five plasmids harbored by environmentally persistent Cronobacter sakazakii strains ST83 H322 and ST64 GK1025B obtained from powdered infant formula manufacturing facilities
Source: Gut Pathog. 2022 Jun 6;14:23. doi: 10.1186/s13099-022-00500-5 (PMC9169379; doi:10.1186/s13099-022-00500-5)
Supplement: Supplementary file 1 — Additional file 1: Table S1. PGAP annotation of genes carried on pH322_1, pH322_2, pGK1025B_1, pGK1025B_2, and pGK1025B_3 that are harbored by C. sakazakii H322 and GK1025B.a. [file 13099_2022_500_MOESM1_ESM.xlsx]

## Sheet: GK1025B and H322 Plasmids
Table S1. PGAP annotation of genes carried on pH322_1, pH322_2, pGK1025B_1, pGK1025B_2, and pGK1025B_3 that are harbored by C. sakazakii H322 and GK1025B.a
PGAP annotations of C. sakazakii Plasmid
pH322_1			pH322_2			pGK1025B_1			pGK1025B_2			pGK1025B_3
start	stop	name	start	stop	name	start	stop	name	start	stop	name	start	stop	name
454	1140	hypothetical protein	1328	1945	histidine phosphatase family protein	825	1193	hypothetical protein	1335	1952	histidine phosphatase family protein	9	188	cobalamin biosynthesis protein CbiX
2583	2888	C-type natriuretic protein	2044	2811	hypothetical protein	1758	2063	hypothetical protein	2051	2818	hypothetical protein	372	605	hypothetical protein
2885	3037	hypothetical protein	2935	3993	hypothetical protein	2214	2586	hypothetical protein	2942	4000	ParB/Srx family N-terminal domain-containing protein	911	1277	StbC
3034	3249	hypothetical protein	3998	4528	GNAT family N-acetyltransferase	2714	2995	ABC transporter	4005	4535	GNAT family N-acetyltransferase	1279	1803	StdB protein
3233	3409	hypothetical protein	4822	6030	MFS transporter	3200	3682	hypothetical protein	4829	6022	MFS transporter	1796	1993	plasmid stabilization protein
3409	4731	DNA ligase	6346	7284	omptin family outer membrane protease	4331	4981	hypothetical protein	6338	7276	omptin family outer membrane protease	2002	2433	hypothetical protein
4766	5230	hypothetical protein	7533	8075	hypothetical protein	5297	5596	hypothetical protein	7525	8067	CpmJ protein	2957	3373	traK protein
5312	6106	hypothetical protein	8159	8854	YafY family transcriptional regulator	5606	6127	transcriptional regulator	8151	8846	YafY family transcriptional regulator	3375	4904	type IV secretion system DNA-binding domain-containing protein
6234	6650	hypothetical protein	8911	9294	hypothetical protein	6270	7049	hypothetical protein	8903	9286	drug:proton antiporter	4904	8131	conjugative relaxase
6683	7798	DNA primase	9347	10237	transcriptional regulator	7135	7413	hypothetical protein	9340	10230	transcriptional regulator	8131	8751	hypothetical protein
7949	9289	AAA family ATPase	10399	11169	MipA/OmpV family protein	7416	8975	DEAD/DEAH box helicase	10392	11150	MipA/OmpV family protein	8790	9128	hypothetical protein
9350	10075	hypothetical protein	11294	11986	response regulator	9040	9741	ParB N-terminal domain-containing protein	11275	11967	response regulator	9308	9841	phospholipase D family protein
10283	11446	hypothetical protein	11983	13161	two-component sensor histidine kinase	9738	10406	ParB N-terminal domain-containing protein	11964	13142	two-component sensor histidine kinase	9841	10836	P-type DNA transfer ATPase VirB11
11652	12005	hypothetical protein	13255	14403	efflux RND transporter periplasmic adaptor subunit	10403	11041	ATP-binding cassette domain-containing protein	13236	14384	efflux RND transporter periplasmic adaptor subunit	10878	12040	type IV secretion system protein VirB10
12011	12676	AAA family ATPase	14404	17454	efflux RND transporter permease subunit	11034	11288	hypothetical protein	14385	17435	efflux RND transporter permease subunit	12040	12924	TrbG/VirB9 family P-type conjugative transfer protein
13079	13348	DUF1778 domain-containing protein	17446	17802	nuclear transport factor 2 family protein	11294	12184	hypothetical protein	17427	17783	nuclear transport factor 2 family protein	12935	13633	type IV secretion system protein
13373	13891	GNAT family N-acetyltransferase	17883	18326	NUDIX domain-containing protein	12194	12460	hypothetical protein	17864	18307	NUDIX domain-containing protein	13852	14889	type IV secretion system protein
14075	14326	hypothetical protein	18352	18783	GNAT family N-acetyltransferase	12656	13297	DNA-binding protein	18333	18764	GNAT family N-acetyltransferase	14905	15129	IncN-type entry exclusion lipoprotein EexN
14328	15020	hypothetical protein	19016	19927	ABC transporter six-transmembrane domain-containing protein	13300	14556	phage terminase large subunit	18998	19909	ABC transporter six-transmembrane domain-containing protein	15137	15850	type IV secretion system protein
15032	15355	hypothetical protein	20028	20585	TetR family transcriptional regulator	14589	16160	phage portal protein	20010	20567	TetR/AcrR family transcriptional regulator	15868	18469	VirB4 family type IV secretion/conjugal transfer ATPase
15445	16572	tail fiber domain-containing protein	20884	22191	MFS transporter	16183	17075	hypothetical protein	20866	22172	MFS transporter	18469	18786	VirB3 family type IV secretion system protein
18045	18692	hypothetical protein	22184	22990	substrate-binding domain-containing protein	17101	17982	phage major capsid protein	22165	22970	substrate-binding domain-containing protein	18836	19126	conjugal transfer protein TraM
19077	19346	hypothetical protein	22965	23864	LysR family transcriptional regulator	18058	18492	hypothetical protein	22945	23844	LysR family transcriptional regulator	19136	19417	transcriptional regulator
19476	22190	DUF1983 domain-containing protein	24000	24320	darcynin	18550	19324	hypothetical protein	23980	24300	darcynin	19426	20160	lytic transglycosylase domain-containing protein
22198	22422	hypothetical protein	24416	25006	TetR/AcrR family transcriptional regulator	19422	19766	hypothetical protein	24396	24986	TetR/AcrR family transcriptional regulator	20269	20574	H-NS histone family protein
22548	22865	hypothetical protein	25028	25339	hypothetical protein	19757	20230	hypothetical protein	25008	25319	hypothetical protein	20590	20934	hypothetical protein
22926	23672	Ig domain-containing protein	25374	26114	metallophosphoesterase	20232	20615	minor capsid protein	25354	26094	metallophosphoesterase	20931	21245	IncN plasmid KikA protein
23747	24130	minor capsid protein	26248	26526	two-component-system connector protein AriR	20690	21436	Ig domain-containing protein	26228	26506	two-component-system connector protein AriR	21291	21602	hypothetical protein
24132	24605	hypothetical protein	26567	26866	hypothetical protein	21497	21814	hypothetical protein	26545	26844	hypothetical protein	21657	22229	restriction endonuclease
24596	24940	hypothetical protein	27036	27275	two-component-system connector protein YcgZ	21940	22164	hypothetical protein	26980	27252	two-component-system connector protein YcgZ	22206	22442	hypothetical protein
25038	25871	hypothetical protein	27676	28893	diguanylate phosphodiesterase	22172	26680	tape measure protein	27653	28870	diguanylate phosphodiesterase	22533	22871	hypothetical protein
25871	26305	hypothetical protein	29128	29871	MerR family transcriptional regulator	26724	27059	phage tail protein	29105	29840	MerR family transcriptional regulator	22944	23198	type II toxin-antitoxin system PemK/MazF family toxin
26381	27262	phage major capsid protein	29950	31860	methyl-accepting chemotaxis protein	27148	27849	phage minor tail protein L	29919	31829	HAMP domain-containing protein	23199	23429	AbrB/MazE/SpoVT family DNA-binding domain-containing protein
27288	28181	hypothetical protein	32293	32679	hypothetical protein	27839	28636	C40 family peptidase	32262	32648	VOC family protein	23655	24224	recombinase family protein
28204	29778	phage portal protein	32729	33244	GNAT family N-acetyltransferase	28624	29235	tail assembly protein	32698	33213	GNAT family N-acetyltransferase	25262	25981	replication initiation protein
29811	31067	phage terminase large subunit	33346	33669	antibiotic biosynthesis monooxygenase	29256	33411	DUF1983 domain-containing protein	33315	33638	antibiotic biosynthesis monooxygenase	26542	26868	transcriptional regulator KorA
31070	31711	DNA-binding protein	33662	34060	hypothetical protein	33540	33809	hypothetical protein	33631	34029	amino acid-binding protein	26971	27189	hypothetical protein
31907	32173	hypothetical protein	34033	34758	winged helix-turn-helix domain-containing protein	34193	34840	hypothetical protein	34002	34727	winged helix-turn-helix domain-containing protein	27205	27987	SprT-like domain-containing protein
32183	33073	hypothetical protein	34840	35661	alpha/beta hydrolase	35296	37248	tail fiber domain-containing protein	34809	35630	alpha/beta hydrolase	28138	29402	translesion error-prone DNA polymerase V subunit MucB
33079	33333	hypothetical protein	35707	37083	PTS transporter subunit EIIC	37338	37661	hypothetical protein	35677	37053	PTS transporter subunit EIIC	29390	29830	translesion error-prone DNA polymerase V autoproteolytic subunit
33326	33964	ATP-binding cassette domain-containing protein	37363	38562	starvation-sensing protein RspA	37673	38341	hypothetical protein	37332	38528	starvation-sensing protein RspA	30368	30745	hypothetical protein
33961	34629	ParB N-terminal domain-containing protein	38550	39269	GntR family transcriptional regulator	38366	38617	hypothetical protein	38516	39235	GntR family transcriptional regulator	30797	32071	DGQHR domain-containing protein
34626	35327	ParB N-terminal domain-containing protein	39465	39758	NINE protein	38776	39903	hypothetical protein	39431	39724	NINE protein	32132	32440	hypothetical protein
35392	36951	DEAD/DEAH box helicase	39897	40244	DUF4440 domain-containing protein	40156	40822	AAA family ATPase	39863	40210	DUF4440 domain-containing protein	32567	32992	antirestriction protein
36954	37232	hypothetical protein	40394	41971	sensor domain-containing diguanylate cyclase	40828	41181	hypothetical protein	40360	41937	sensor domain-containing diguanylate cyclase	33119	33460	antirestriction protein ArdR
37318	38097	hypothetical protein	42064	42879	hypothetical protein	41233	41484	hypothetical protein	42030	42845	hypothetical protein	33465	34181	hypothetical protein
38240	38761	transcriptional regulator	43465	43947	type VI secretion system tube protein Hcp	41508	41957	DUF2971 domain-containing protein	43431	43913	type VI secretion system tube protein Hcp	34979	35281	cobalamin biosynthesis protein CbiX
39071	39721	hypothetical protein	43966	44913	hypothetical protein	42023	43077	hypothetical protein	43932	44879	hypothetical protein	35318	35524	DUF905 domain-containing protein
40376	40858	hypothetical protein	45135	45461	four-helix bundle copper-binding protein	43334	44059	hypothetical protein	45319	46795	TrkH family potassium uptake protein	36011	36778	hypothetical protein
41065	41346	ABC transporter	45584	47059	TrkH family potassium uptake protein	44833	45456	hypothetical protein	46848	47261	arsenate reductase (glutaredoxin)	36934	37218	cobalamin biosynthesis protein CbiX
41474	41868	hypothetical protein	47112	47525	arsenate reductase (glutaredoxin)	45633	46748	DNA primase	47305	48586	arsenic transporter	37345	37584	hypothetical protein
41995	42300	hypothetical protein	47570	48853	arsenic transporter	46781	47197	hypothetical protein	48674	49009	metalloregulator ArsR/SmtB family transcription factor	38093	38650	recombinase family protein
43747	44055	hypothetical protein	48941	49276	metalloregulator ArsR/SmtB family transcription factor	47325	48119	hypothetical protein	49099	49986	dihydrodipicolinate synthase family protein	38644	39015	hypothetical protein
44122	44574	Ivy family C-type lysozyme inhibitor	49366	50253	dihydrodipicolinate synthase family protein	48201	48665	hypothetical protein	50011	50889	DMT family transporter	39012	39512	transposase
44876	45490	LuxR C-terminal-related transcriptional regulator	50278	51156	DMT family transporter	48700	50020	DNA ligase	50982	52316	PLP-dependent aminotransferase family protein	39509	39835	hypothetical protein
45534	45800	hypothetical protein	51249	52583	PLP-dependent aminotransferase family protein	50020	50196	hypothetical protein	53010	53506	type VI secretion system contractile sheath small subunit	40090	40446	cupin domain-containing protein
45959	46285	hypothetical protein	53276	53773	type VI secretion system contractile sheath small subunit	50180	50395	hypothetical protein	53676	54374	type VI secretion system tip protein VgrG	40436	40837	DUF86 domain-containing protein
46423	46824	hypothetical protein	53808	55349	type VI secretion system contractile sheath large subunit	50392	50544	hypothetical protein	54371	55051	hypothetical protein	40834	41124	nucleotidyltransferase
46915	48603	DUF4942 domain-containing protein	55360	55884	type VI secretion system baseplate subunit TssK	50541	50846	C-type natriuretic protein	55146	55793	DUF2931 family protein	41245	44247	Tn3-like element ISPa38 family transposase
48825	49658	type I restriction-modification system subunit M	55829	56524	hypothetical protein	52221	52505	hypothetical protein	55863	56130	PAAR domain-containing protein	44365	44853	hypothetical protein
49726	50896	IS3 family transposase	56573	58336	type VI secretion system baseplate subunit TssF	52553	52846	hypothetical protein	56272	57291	hypothetical protein	44942	45274	hypothetical protein
50901	51635	type I restriction-modification system subunit M	58291	59388	type VI secretion system baseplate subunit TssG	52953	53393	hypothetical protein	58291	59354	type VI secretion system baseplate subunit TssF
51632	52783	restriction endonuclease subunit S	59369	59896	type VI secretion system lipoprotein TssJ	53805	54578	phosphate starvation-inducible protein PhoH	59309	60403	type VI secretion system baseplate subunit TssG
52900	56016	HsdR family type I site-specific deoxyribonuclease	59931	60680	thiol:disulfide interchange protein DsbG	54589	54791	hypothetical protein	60384	60911	type VI secretion system lipoprotein TssJ
56422	57000	hypothetical protein	60677	62698	thioredoxin family protein	54807	55172	hypothetical protein	60945	61694	thiol:disulfide interchange protein DsbG
57128	57283	DUF3927 family protein	62745	63203	copper-binding protein	55172	55417	GrxA family glutaredoxin	61691	63712	thioredoxin family protein
57283	57708	TerB family tellurite resistance protein	63249	63509	DUF2534 family protein	55460	55690	hypothetical protein	63759	64159	copper-binding protein
57773	57961	hypothetical protein	63838	64227	hypothetical protein	55677	56243	hypothetical protein	64262	64522	DUF2534 family protein
57971	58447	hypothetical protein	64330	64851	SMI1/KNR4 family protein	56451	57553	site-specific integrase	64850	65238	hypothetical protein
58591	59187	ribonuclease HI	64969	65214	YmjA family protein	57548	57934	XRE family transcriptional regulator	65341	65862	SMI1/KNR4 family protein
59772	60002	hypothetical protein	65288	66046	ABC transporter ATP-binding protein	58192	58401	hypothetical protein	65980	66225	YmjA family protein
60202	60795	phage N-6-adenine-methyltransferase	66043	67083	iron ABC transporter permease	58508	60838	porphyrin biosynthesis protein	66299	67057	ABC transporter ATP-binding protein
61079	61714	hypothetical protein	67083	68090	ABC transporter substrate-binding protein	60933	62169	AAA family ATPase	67054	68092	iron ABC transporter permease
61686	61928	hypothetical protein	68331	69566	MFS transporter	62350	65866	DNA polymerase III subunit alpha	68092	69073	ABC transporter substrate-binding protein
62049	62852	hypothetical protein	70864	71838	tyrosine-type recombinase/integrase	65863	66306	hypothetical protein	69338	70572	MFS transporter
63176	64282	GTP-binding DUF697 domain-containing protein	71868	72542	SDR family oxidoreductase	66504	66923	hypothetical protein	71868	72842	tyrosine-type recombinase/integrase
64317	64859	3'-5' exonuclease	72914	73945	glycosyl transferase	67282	67845	DNA-binding protein	72937	74160	hypothetical protein
64869	65288	hypothetical protein	74360	76387	acyltransferase family protein	68398	68829	hypothetical protein	74154	75970	phospholipase D family protein
65352	65996	ATP-binding protein	76452	76718	hypothetical protein	68949	69959	regulator	75963	79124	helicase
65996	66472	dihydrofolate reductase	77000	78658	methyl-accepting chemotaxis protein	70020	70964	exonuclease	79131	79805	SDR family oxidoreductase
66469	66882	hypothetical protein	78953	79753	MBL fold metallo-hydrolase	70964	71230	hypothetical protein	79852	80421	histidine phosphatase family protein
66884	67987	thymidylate synthase	79775	81091	guanine deaminase	71425	72312	recombinase RecA	80434	80703	hypothetical protein
68169	69044	phosphoribosyl-ATP pyrophosphohydrolase	81676	82272	glutathione S-transferase family protein	72450	72869	hypothetical protein	80987	82645	MCP four helix bundle domain-containing protein
69126	70268	ribonucleotide-diphosphate reductase subunit beta	82312	82713	Exc2 family lipoprotein	72936	73211	hypothetical protein	82939	83733	MBL fold metallo-hydrolase
70400	72748	ribonucleoside-diphosphate reductase subunit alpha	82937	84885	methyl-accepting chemotaxis proteinpseudo=true	73252	73431	hypothetical protein	83755	85071	guanine deaminase
73173	74258	exonuclease SbcCD subunit D	85247	86017	AAA family ATPase	73428	73766	hypothetical protein	85650	86246	glutathione S-transferase family protein
74484	74987	hypothetical protein	86588	87844	AAA family ATPase	73766	73976	hypothetical protein	86286	86686	Exc2 family lipoprotein
75095	75739	hypothetical protein	88052	90766	magnesium-translocating P-type ATPase	74547	75647	RepB family plasmid replication initiator protein	86910	88854	methyl-accepting chemotaxis protein
76062	77162	RepB family plasmid replication initiator protein	91336	92457	cupin domain-containing protein	75970	76614	hypothetical protein	89213	89983	AAA family ATPase
77713	77925	hypothetical protein	92607	92774	hypothetical protein	76689	77174	GNAT family N-acetyltransferase	90555	91811	AAA family ATPase
77925	78263	hypothetical protein	92899	95838	autotransporter domain-containing protein	77349	78434	exonuclease SbcCD subunit D	92019	94733	magnesium-translocating P-type ATPase
78480	78755	hypothetical protein	95901	97976	glycogen debranching protein GlgX	78434	78667	hypothetical protein	95300	96421	cupin domain-containing protein
78822	79241	hypothetical protein	98045	100576	malto-oligosyltrehalose synthase	78664	80578	AAA family ATPase	96571	96738	hypothetical protein
79378	80265	recombinase RecA	100573	102357	malto-oligosyltrehalose trehalohydrolase	80604	81314	hypothetical protein	96863	97648	cadherin-like beta sandwich domain-containing protein
80460	80726	hypothetical protein	102663	103982	type II toxin-antitoxin system HipA family toxin	81324	81893	hypothetical protein	97646	97837	autotransporter outer membrane beta-barrel domain-containing protein
80726	81670	exonuclease	103985	104266	helix-turn-helix domain-containing protein	81970	84316	ribonucleoside-diphosphate reductase subunit alpha	97899	99973	glycogen debranching protein GlgX
81731	82741	regulator	104397	105281	siderophore-interacting protein	84448	85590	ribonucleotide-diphosphate reductase subunit beta	100042	102570	malto-oligosyltrehalose synthase
82861	83292	hypothetical protein	105278	106489	MFS transporter	85672	86547	phosphoribosyl-ATP pyrophosphohydrolase	102567	104351	malto-oligosyltrehalose trehalohydrolase
83845	84408	DNA-binding protein	106625	108373	aerobactin synthase IucA	86729	87832	thymidylate synthase	104657	105976	type II toxin-antitoxin system HipA family toxin
84459	84758	hypothetical protein	108366	109313	acetyltransferase	87834	88247	hypothetical protein	105979	106260	helix-turn-helix domain-containing protein
84769	85188	hypothetical protein	109310	111055	IucA/IucC family siderophore biosynthesis protein	88244	88720	dihydrofolate reductase	106391	107275	siderophore-interacting protein
85386	85829	hypothetical protein	111052	112374	SidA/IucD/PvdA family monooxygenase	88720	89364	ATP-binding protein	107282	108484	MFS transporter
85826	89344	DNA polymerase III subunit alpha	112397	114592	TonB-dependent siderophore receptor	89428	89847	hypothetical protein	108620	110368	IucA/IucC family siderophore biosynthesis protein
89525	90760	AAA family ATPase	114740	114967	hypothetical protein	89855	90412	3'-5' exonuclease	110361	111308	acetyltransferase
90855	93185	porphyrin biosynthesis protein	115122	116090	ParB/RepB/Spo0J family partition protein	90534	91337	hypothetical protein	111305	113050	aerobactin synthase IucC
93292	93504	hypothetical protein	116098	117297	AAA family ATPase	91458	91700	hypothetical protein	113047	114369	SidA/IucD/PvdA family monooxygenase
93762	94148	XRE family transcriptional regulator	118104	118185+		91672	92307	hypothetical protein	114392	116584	TonB-dependent siderophore receptor
94143	95246	site-specific integrase	1	959	RepB family plasmid replication initiator proteinb	92591	93184	phage N-6-adenine-methyltransferase	116732	116959	hypothetical protein
96726	96477	IS3 family transposase				93383	93613	hypothetical protein	117113	118081	ParB/RepB/Spo0J family partition protein
96966	97322	hypothetical protein				94198	94793	ribonuclease HI	118089	119288	AAA family ATPase
97610	97909	hypothetical protein				94937	95413	hypothetical protein	120096	120182+
98200	98388	hypothetical protein				95423	95611	hypothetical protein	1	966	RepB family plasmid replication initiator proteinb
98426	99573	IS3 family transposase				95676	96101	TerB family tellurite resistance protein
99942	100741+					96101	96259	DUF3927 family protein
1	312	IS3 family transposaseb				96399	96965	hypothetical protein
						97087	98772	DUF4942 domain-containing protein
						98830	99057	hypothetical protein
						99233	99511	hypothetical protein
						99519	99845	hypothetical protein
						100004	100270	hypothetical protein
						100314	100931	LuxR C-terminal-related transcriptional regulator
a PGAP annotations were obtained from NCBI according Haft et al.						101233	101685	Ivy family C-type lysozyme inhibitor
						101751	101769+
b This protein is annotated as first one in the GenBank annotation format of the plasmid. The coding sequence extend over the given last base into the beginning of the circular molecule. Assembly output and PGAP annotations are retained without any editing.						1	287	hypothetical proteinb
Haft DH, DiCuccio M, Badretdin A, Brover V, Chetvernin V, O'Neill K, Li W, Chitsaz F, Derbyshire MK, Gonzales NR, Gwadz M, Lu F, Marchler GH, Song JS, Thanki N, Yamashita RA, Zheng C, Thibaud-Nissen F, Geer LY, Marchler-Bauer A, Pruitt KD. RefSeq: an update on prokaryotic genome annotation and curation. Nucleic Acids Res. 2018; 46(D1):D851-D860. http://doi:10.1093/nar/gkx1068.
